# Supplementary material for: Epidemiological Aspects of Maternal and Congenital Toxoplasmosis in Panama
Source: Pathogens. 2021 Jun 17;10(6):764. doi: 10.3390/pathogens10060764 (PMC8234371; doi:10.3390/pathogens10060764)
Supplement: Supplementary file 1 [file pathogens-10-00764-s001.zip]

Archive with 1 entries (1 files):
- pathogens-1238369-supplementary.pdf
